# Supplementary material for: The Potential Health Benefits of the Ketogenic Diet: A Narrative Review
Source: Nutrients. 2021 May 13;13(5):1654. doi: 10.3390/nu13051654 (PMC8153354; doi:10.3390/nu13051654)
Supplement: Supplementary file 1 [file nutrients-13-01654-s001.zip]

Archive with 1 entries (1 files):
- nutrients-1193881-supplementary.pdf
